# Supplementary material for: On the emergent capabilities of ChatGPT 4 to estimate personality traits
Source: Front Artif Intell. 2025 Feb 13;8:1484260. doi: 10.3389/frai.2025.1484260 (PMC11865037; doi:10.3389/frai.2025.1484260)
Supplement: Supplementary file 1 [file Data_Sheet_1.ZIP]

Archive with 27 entries (22 files):
- code/
- code/.gitignore
- code/api_keys.json
- code/api_keys_template.json
- code/batch/
- code/chatgpt_batch_manager.py
- code/chatgpt_config.py
- code/chatgpt_cost_estimator.py
- code/chatgpt_essays_create_batch_file.py
- code/chatgpt_essays_parse_output_file.py
- code/chatgpt_pan15_create_batch_file.py
- code/chatgpt_pan15_parse_output_file.py
- code/chatgpt_scores_summary.py
- code/chatgpt_task_manager.py
- code/chatgpt_utils.py
- code/data/
- code/data/baseline.txt
- code/data/bfi_10.txt
- code/data/bfi_44.txt
- code/data/factor_markers_Goldberg.txt
- code/data/profile_facets_v3.txt
- code/data/subjective_coding_Ames_Bianchi.txt
- code/dataset_utils.py
- code/output/
- code/README.md
- code/requirements.txt
- code/scores/
