# Supplementary material for: On the emergent capabilities of ChatGPT 4 to estimate personality traits
Source: Front Artif Intell. 2025 Feb 13;8:1484260. doi: 10.3389/frai.2025.1484260 (PMC11865037; doi:10.3389/frai.2025.1484260)
Supplement: Supplementary file 1 [file Data_Sheet_1.ZIP › code/api_keys.json]

{
  "api_key" : "YOUR API KEY",
  "organization" : "ORGANIZATION ID (optional)",
  "project" : "PROJECT ID (optional)"
}
