# Supplementary material for: On the emergent capabilities of ChatGPT 4 to estimate personality traits
Source: Front Artif Intell. 2025 Feb 13;8:1484260. doi: 10.3389/frai.2025.1484260 (PMC11865037; doi:10.3389/frai.2025.1484260)
Supplement: Supplementary file 1 [file Data_Sheet_1.ZIP › code/chatgpt_batch_manager.py]

import argparse
import json
import sys
import os

from datetime import datetime


import chatgpt_config as cf

from openai import OpenAI


# Your API keys will be here, in json format
api_keys_path = "api_keys.json"

parser = argparse.ArgumentParser(description='Manage OpenAI batch requests from an input .jsonl file')
parser.add_argument('-a', '--action', required=True, choices=["create", "check", "retrieve", "list", "cancel"],
                    help=f'Action to be performed, one in {["create", "check", "retrieve", "list", "cancel"]}')
parser.add_argument('-i', '--input', required=False, default=None,
                    help='Path to input file (either .jsonl or batch object)')
parser.add_argument('-l', '--length', default=10, type=int,
                    help='How many tasks will be listed')
parser.add_argument('-r', '--recursive', action="store_true",
                    help="Recursive retrieval of all batch output files (if not done already)")


args = parser.parse_args()

with open(api_keys_path, encoding="utf8", mode='r') as json_file:
    api_keys = json.load(json_file)

client = OpenAI(**api_keys)

if args.action == 'create':
    if not args.input:
        print("Please provide an input file, in .jsonl format", file=sys.stderr)
        exit(1)

    batch_input_file = client.files.create(
      file=open(args.input, "rb"),
      purpose="batch"
    )

    batch_job = client.batches.create(
        input_file_id=batch_input_file.id,
        endpoint="/v1/chat/completions",
        completion_window="24h",
        metadata={
          "description": args.input
        }
    )

    batch_description_filename = f"{cf.output_path}/{batch_job.id}.json"
    with open(batch_description_filename, encoding="utf8", mode='w') as f:
        f.write(batch_job.json())

    print(f'\nFile \"{batch_description_filename}\" written\n')

elif args.action == 'check':
    if not args.input:
        print("Please provide an input batch id", file=sys.stderr)
        exit(1)

    batch_job = client.batches.retrieve(args.input)

    date = datetime.utcfromtimestamp(batch_job.created_at).strftime('%Y-%m-%d %H:%M:%S')
    print(f'\n\"{args.input}\" [{date}] - status: {batch_job.status}')
    print(f'Metadata: {batch_job.metadata}\n')
    if batch_job.errors:
        for error in batch_job.errors.data:
            print(error)
    else:
        print("No errors detected")

elif args.action == 'list':

    result = client.batches.list(limit=args.length)

    print("\n")
    for batch_job in result.data:
        date = datetime.utcfromtimestamp(batch_job.created_at).strftime('%Y-%m-%d %H:%M:%S')
        print(f'\"{batch_job.id}\" [{date}] - status: {batch_job.status} - source: \"{batch_job.metadata["description"]}\"')
        if batch_job.errors:
            for error in batch_job.errors.data:
                print(error)
    print("\n")

elif args.action == 'retrieve':

    if args.recursive:
        batch_name_prefix = "batch_"

        filenames = list()
        for filename in sorted(os.listdir(cf.output_path)):
            path = os.path.join(cf.output_path, filename)
            if os.path.isfile(path):
                filename_split = os.path.splitext(filename)
                if filename_split[1] == '.json' and filename_split[0].startswith(batch_name_prefix):
                    filenames.append(filename)

        print(f'\n{len(filenames)} files are being considered')

        for filename in filenames:
            batch_id = os.path.splitext(filename)[0]
            output_filename_path = os.path.join(cf.output_path, f'output_file_{batch_id}.jsonl')
            if os.path.isfile(output_filename_path):
                continue

            print(f'\n{batch_id}')
            try:
                batch_job = client.batches.retrieve(batch_id)

                result = client.files.content(batch_job.output_file_id)

                with open(output_filename_path, 'wb') as file:
                    file.write(result.content)

                print(f'File \"{output_filename_path}\" written')
            except Exception as e:
                print(f'Could not retrieve output file - Reason: {e}')

        print('\nDone')

    else:
        if not args.input:
            print("Please provide an input batch id", file=sys.stderr)
            exit(1)

        batch_job = client.batches.retrieve(args.input)

        result = client.files.content(batch_job.output_file_id)

        output_filename_path = f'{cf.output_path}/output_file_{batch_job.id}.jsonl'
        with open(output_filename_path, 'wb') as file:
            file.write(result.content)

        print(f'\nFile \"{output_filename_path}\" written\n')

elif args.action == 'cancel':
    if not args.input:
        print("Please provide an input batch job id", file=sys.stderr)
        exit(1)

    result = client.batches.cancel(args.input)

    print(f'\nBatch_job \"{args.input}\" - status: {result.status}\n')
