# Supplementary material for: On the emergent capabilities of ChatGPT 4 to estimate personality traits
Source: Front Artif Intell. 2025 Feb 13;8:1484260. doi: 10.3389/frai.2025.1484260 (PMC11865037; doi:10.3389/frai.2025.1484260)
Supplement: Supplementary file 1 [file Data_Sheet_1.ZIP › code/chatgpt_config.py]

big_five_labels = ["Extraversion", "Neuroticism", "Agreeableness", "Conscientiousness", "Openness"]
big_five_in_dataset = ["cEXT", "cNEU", "cAGR", "cCON", "cOPN"]
extra_columns = ["E_acc", "N_acc", "A_acc", "C_acc", "O_acc", "acc"]
confidence_columns = ["E_conf", "N_conf", "A_conf", "C_conf", "O_conf", "conf"]

standard_big_five_response = "{\"Extraversion\": 1, \"Neuroticism\": 1, \"Agreeableness\": 1, \"Conscientiousness\": 1, \"Openness\": 1}"

data_path = "data"
batch_path = "batch"
output_path = "output"
scores_path = "scores"
confidence_path = "confidence"

essay_dataset_path = f"{data_path}/essays_source_recomputed.csv"
pan15_training_dataset_path = f"{data_path}/pan15-author-profiling-training-dataset-english-2015-04-23"
pan15_test_dataset_path = f"{data_path}/pan15-author-profiling-test-dataset2-english-2015-04-23"

essays_batch_path = f"{batch_path}/essays_chatgpt_batch.jsonl"
pan15_batch_path = f"{batch_path}/pan15_chatgpt_batch.jsonl"

factor_markers_extra_filename = f"{data_path}/factor_markers_Goldberg.txt"
factor_markers_examples_extra_filename = f"{data_path}/factor_markers_Goldberg_examples.txt"
subjective_coding_extra_filename = f"{data_path}/subjective_coding_Ames_Bianchi.txt"
subjective_coding_examples_extra_filename = f"{data_path}/subjective_coding_Ames_Bianchi_examples.txt"
bfi_10_extra_filename = f"{data_path}/bfi_10.txt"
bfi_20_extra_filename = f"{data_path}/bfi_20.txt"
bfi_44_extra_filename = f"{data_path}/bfi_44.txt"
profile_descriptions_extra_filename = f"{data_path}/profile_descriptions.txt"
profile_facets_extra_filename = f"{data_path}/profile_facets.txt"

copilot_short_extra_filename = f"{data_path}/copilot_short_table_of_adjectives_20240514.txt"
copilot_long_extra_filename = f"{data_path}/copilot_long_table_of_adjectives_20240514.txt"

best_of_breed_extra_filename = f"{data_path}/best_of_breed.txt"

binary_scores = False
confidence_scores = False

pan15_text_chunks_cut = None

system_task = "As a social psychologist, your task is to analyze a written text to assess the big FIVE personality traits (as outlined in 'A FIVE-factor theory of personality' by Paul Costa and R.R. McCrae) of its author."

essays_context = "The text to be analyzed was written by a psychology student who was instructed to write whatever came to mind for 20 minutes in a 'stream of consciousness' style."

system_goal = f" Your goal is to estimate a score between -0.5, if a trait does not apply, and 0.5, if the trait does apply. "
if binary_scores:
    system_goal = f" Your goal is to give a score 0, if a trait does not apply, or 1, if the trait does apply. "

system_format = f"Please just give your scores in a JSON format, with fields named {big_five_labels}."

if confidence_scores:
    # ovveride, for now
    system_goal = f" Your goal is to estimate a score between -0.5, if a trait does not apply, and 0.5, if the trait does apply. "
    system_goal = f"{system_goal} Per each trait, also give a score in the range 0.0 to 1.0 to quantify your confidence in the estimate. "
    system_goal = f"{system_goal}  Please just give your response in a JSON format, with main fields named {big_five_labels}, with a substructure per each of them with the two fields ['score', 'confidence']."

factor_markers = False
factor_markers_examples = False
subjective_coding = False
subjective_coding_examples = False
bfi_10 = False
bfi_20 = False
bfi_44 = False
profile_descriptions = False
profile_facets = False

copilot_short = False
copilot_long = False

best_of_breed = False

assert sum((factor_markers, factor_markers_examples, subjective_coding, subjective_coding_examples, bfi_10, bfi_44,
            copilot_short, copilot_long, best_of_breed, profile_descriptions,
            profile_facets)) <= 1, "Too many extra requested"

essays_context_extra = False

# model = "gpt-3.5-turbo-0125"
# model = "gpt-4"
# model = "gpt-4-turbo-2024-04-09"
model = "gpt-4o"

# Keep in mind
# Non-determinism in GPT-4 is caused by Sparse MoE
# see https://152334h.github.io/blog/non-determinism-in-gpt-4/
# Reproducible Outputs from GPT-4
# see https://promptengineering.org/reproducible-outputs-from-gpt-4/

system_extra = None
if factor_markers:
    with open(factor_markers_extra_filename, 'r', encoding="utf8") as file:
        system_extra = file.read()
elif factor_markers_examples:
    with open(factor_markers_examples_extra_filename, 'r', encoding="utf-8") as file:
        system_extra = file.read()
elif subjective_coding:
    with open(subjective_coding_extra_filename, 'r', encoding="utf8") as file:
        system_extra = file.read()
elif subjective_coding_examples:
    with open(subjective_coding_examples_extra_filename, 'r', encoding="utf-8") as file:
        system_extra = file.read()
elif bfi_10:
    with open(bfi_10_extra_filename, 'r', encoding="utf-8") as file:
        system_extra = file.read()
elif bfi_20:
    with open(bfi_20_extra_filename, 'r', encoding="utf-8") as file:
        system_extra = file.read()
elif bfi_44:
    with open(bfi_44_extra_filename, 'r', encoding="utf-8") as file:
        system_extra = file.read()
elif profile_descriptions:
    with open(profile_descriptions_extra_filename, 'r', encoding="utf-8") as file:
        system_extra = file.read()
elif profile_facets:
    with open(profile_facets_extra_filename, 'r', encoding="utf-8") as file:
        system_extra = file.read()

elif copilot_short:
    with open(copilot_short_extra_filename, 'r', encoding="utf8") as file:
        system_extra = file.read()
elif copilot_long:
    with open(copilot_long_extra_filename, 'r', encoding="utf8") as file:
        system_extra = file.read()

elif best_of_breed:
    with open(best_of_breed_extra_filename, 'r', encoding="utf8") as file:
        system_extra = file.read()

if essays_context_extra:
    system = f"{system_task}\n{essays_context}\n{system_goal}\n{system_format}"
else:
    system = f"{system_task}\n{system_goal}\n{system_format}"

if system_extra is not None:
    system = f"{system}\n{system_extra}"

merge_prompt = False

# see https://openai.com/api/pricing/
pricing = {
    'gpt-3.5-turbo-0125': {
        'prompt': 0.0005,
        'completion': 0.0015,
    },
    'gpt-3.5-turbo-instruct': {
        'prompt': 0.0015,
        'completion': 0.002,
    },
    'gpt-4': {
        'prompt': 0.03,
        'completion': 0.06,
    },
    'gpt-4-32k': {
        'prompt': 0.06,
        'completion': 0.12,
    },
    'gpt-4-turbo-2024-04-09': {
        'prompt': 0.01,
        'completion': 0.03,
    },
    'gpt-4o': {
        'prompt': 0.005,
        'completion': 0.015,
    }
}

# see https://platform.openai.com/settings/organization/limits
rate_limits = {
    'gpt-3.5-turbo-0125': {
        'tpd': 200000
    },
    'gpt-3.5-turbo-instruct': {
        'tpd': 200000
    },
    'gpt-4': {
        'tpd': 100000
    },
    'gpt-4-32k': {
        'tpd': 100000
    },
    'gpt-4-turbo-2024-04-09': {
        'tpd': 90000
    },
    'gpt-4o': {
        'tpd': 90000
    }
}

# see https://platform.openai.com/docs/api-reference/batch/requestInput
# use deep copy to instantiate this
request_input_template = {
    "custom_id": None,
    "method": "POST",
    "url": "/v1/chat/completions",
    "body": {
        "model": model,
        "messages": [
            {
                "role": "system",
                "content": None
            },
            {
                "role": "user",
                "content": None
            },
        ],
        "response_format": {"type": "json_object"},
        "seed": 1234,
        "temperature": 0,
        # "top_p": 0.0,
        "max_tokens": 256,
        "frequency_penalty": 0,
        "presence_penalty": 0
    }
}
