# Supplementary material for: On the emergent capabilities of ChatGPT 4 to estimate personality traits
Source: Front Artif Intell. 2025 Feb 13;8:1484260. doi: 10.3389/frai.2025.1484260 (PMC11865037; doi:10.3389/frai.2025.1484260)
Supplement: Supplementary file 1 [file Data_Sheet_1.ZIP › code/chatgpt_cost_estimator.py]

# -*- coding: utf-8 -*-

import argparse
import json
import tiktoken
from tqdm import tqdm

import chatgpt_config as cf

parser = argparse.ArgumentParser(description='Manage OpenAI batch requests from an input .jsonl file')
parser.add_argument('-i', '--input', required=True, default=None,
                    help='Path to input .jsonl file')

args = parser.parse_args()

encoding = tiktoken.get_encoding("cl100k_base")
assert encoding.decode(encoding.encode("hello world")) == "hello world"


def openai_api_calculate_cost(prompt_tokens, completion_tokens, model):
    try:
        model_pricing = cf.pricing[model]
    except KeyError:
        raise ValueError("Invalid model specified")

    prompt_cost = prompt_tokens * model_pricing['prompt'] / 1000
    completion_cost = completion_tokens * model_pricing['completion'] / 1000

    return prompt_cost, completion_cost

    prompt_cost = prompt_tokens * model_pricing['prompt'] / 1000
    completion_cost = completion_tokens * model_pricing['completion'] / 1000

    return prompt_cost, completion_cost


all_prompt_tokens = list()
all_completion_tokens = list()
prompt_costs = list()
completion_costs = list()

with open(args.input, encoding="utf8") as file:
    lines = [line.rstrip() for line in file]

for line in tqdm(lines):
    json_line = json.loads(line)

    model = json_line["body"]["model"]
    prompt = " ".join([message["content"] for message in json_line["body"]["messages"]])

    encoding = tiktoken.encoding_for_model(model)
    prompt_tokens = len(encoding.encode(prompt))
    completion_tokens = len(encoding.encode(cf.standard_big_five_response))

    prompt_cost, completion_cost = openai_api_calculate_cost(prompt_tokens, completion_tokens, model)

    all_prompt_tokens.append(prompt_tokens)
    all_completion_tokens.append(completion_tokens)
    prompt_costs.append(prompt_cost)
    completion_costs.append(completion_cost)

total_prompt_tokens = sum(all_prompt_tokens)
total_completion_tokens = sum(all_completion_tokens)

total_prompt_cost = sum(prompt_costs)
total_completion_cost = sum(completion_costs)

total_cost = total_prompt_cost + total_completion_cost

print(f"\nInput file: {args.input}")
print(f"Total prompt tokens: {total_prompt_tokens} - Total completion tokens: {total_completion_tokens}")
print(f"Prompt cost: {total_prompt_cost:.2f} - Completion cost: {total_completion_cost:.2f}")
print(f"Total cost: {total_cost:.2f} (batch: {total_cost * 0.5:.2f})\n")

if cf.rate_limits[model]["tpd"] * 0.75 < total_prompt_tokens < cf.rate_limits[model]["tpd"]:
    print(f"WARNING: Prompt tokens are close to the rate limit (tpd: {cf.rate_limits[model]['tpd']})")
elif total_prompt_tokens > cf.rate_limits[model]["tpd"]:
    print(f"ERROR: Prompt tokens exceed the rate limit (tpd: {cf.rate_limits[model]['tpd']})")
