# Supplementary material for: On the emergent capabilities of ChatGPT 4 to estimate personality traits
Source: Front Artif Intell. 2025 Feb 13;8:1484260. doi: 10.3389/frai.2025.1484260 (PMC11865037; doi:10.3389/frai.2025.1484260)
Supplement: Supplementary file 1 [file Data_Sheet_1.ZIP › code/chatgpt_essays_parse_output_file.py]

import json
import csv
import os
import argparse

import chatgpt_config as cf
from chatgpt_utils import compute_statistics

parser = argparse.ArgumentParser(description='Parse OpenAI responses from an input .jsonl file')
parser.add_argument('-i', '--input', required=True,
                    help='Path to .json output file')
parser.add_argument('-m', '--mode', choices=["qnorm", "mean", "raw", "zero"], default="raw",
                    help=f'Mode to process data, one in {["qnorm", "mean", "raw"]}')
parser.add_argument('-c', '--confidence', const=0.0, default=None, action='store', nargs='?', type=float,
                    help="Confidence measures are included in input file (to be considered with an optional threshold)")
parser.add_argument('-r', '--rmse', action="store_true",
                    help="Compute root mean square error (RMSE)")
parser.add_argument('-b', '--bc', action="store_true",
                    help="Apply bias-correction (see article)")


args = parser.parse_args()
assert not args.rmse or args.mode == "raw", "RMSE metric is compatible with raw scores only"
assert not args.bc or args.mode == "raw", "Bias-corrected RMSE metric is compatible with raw scores only"

with open(cf.essay_dataset_path, mode='r', encoding="utf8") as csv_file:
    csv_reader = csv.DictReader(csv_file)
    essay_dataset = list(csv_reader)

with open(args.input) as file:
    lines = [line.rstrip() for line in file]

scores = dict()
for line in lines:
    json_line = json.loads(line)

    id = int(json_line["custom_id"].replace("case_", "")) - 1
    fingerprint = json_line["response"]["body"]["system_fingerprint"]
    content = json_line["response"]["body"]["choices"][0]["message"]["content"]
    if "```json" in content:
        content = content.partition("```json")[2].partition("```")[0]
    structure = json.loads(content)

    ground_truth_list = [essay_dataset[id][label] for label in cf.big_five_in_dataset]
    if "" in ground_truth_list:
        # Some entries have no ground truth scores
        continue
    if args.confidence is not None:
        score_list = [structure[label]["score"] for label in cf.big_five_labels]
        confidence_list = [structure[label]["confidence"] for label in cf.big_five_labels]
        scores[id] = [fingerprint] + score_list + ground_truth_list + confidence_list
    else:
        score_list = [structure[label] for label in cf.big_five_labels]
        scores[id] = [fingerprint] + score_list + ground_truth_list

ids = sorted(scores.keys())
orig_means_row, vars_row, correlations_row, summary_row = compute_statistics(ids, scores, mode=args.mode,
                                                                             rmse=args.rmse, bc=args.bc,
                                                                             confidence=args.confidence)

mode = args.mode + "_"
if args.bc:
    mode += "bc_"
if args.rmse:
    mode += "rmse_"

job_id = os.path.splitext(os.path.basename(args.input))[0].replace("output_file_", "")
if args.confidence is not None:
    scores_path = f"{cf.scores_path}/{cf.confidence_path}/essays-source_chatgpt_c{args.confidence}_{mode}scores_{job_id}.csv"
else:
    scores_path = f"{cf.scores_path}/essays-source_chatgpt_{mode}scores_{job_id}.csv"
with open(scores_path, encoding="utf8", mode='w', newline='') as csv_file:
    csv_writer = csv.writer(csv_file, delimiter=',', quotechar='"', quoting=csv.QUOTE_MINIMAL)
    if args.confidence is not None:
        csv_writer.writerow(["id",
                             "fingerprint"] + cf.big_five_labels + cf.big_five_in_dataset + cf.extra_columns + cf.confidence_columns)
    else:
        csv_writer.writerow(["id", "fingerprint"] + cf.big_five_labels + cf.big_five_in_dataset + cf.extra_columns)
    for id in ids:
        csv_writer.writerow([id] + scores[id])
    csv_writer.writerow(orig_means_row)
    csv_writer.writerow(vars_row)
    csv_writer.writerow(correlations_row)
    csv_writer.writerow(summary_row)

print(f'\nFile \"{scores_path}\" written\n')
