# Supplementary material for: On the emergent capabilities of ChatGPT 4 to estimate personality traits
Source: Front Artif Intell. 2025 Feb 13;8:1484260. doi: 10.3389/frai.2025.1484260 (PMC11865037; doi:10.3389/frai.2025.1484260)
Supplement: Supplementary file 1 [file Data_Sheet_1.ZIP › code/chatgpt_pan15_create_batch_file.py]

import json

import chatgpt_config as cf
from dataset_utils import load_pan15_dataset

from copy import deepcopy
from tqdm import tqdm

pan15_dataset = load_pan15_dataset(cut=cf.pan15_text_chunks_cut)
subject_ids = sorted(pan15_dataset.keys())

subjects = len(pan15_dataset)
# subjects = 70

print(f"\nModel: {cf.model}")
print(f"Subjects: {subjects}")
print(f"Text chunks cut: {cf.pan15_text_chunks_cut}")
print(f"System prompt:\n{cf.system}\n")


lines =list()
for i in tqdm(range(subjects)):
    system = cf.system
    id = subject_ids[i]
    content = pan15_dataset[id]["text_chunks"]
    content = '\n'.join(content)

    if cf.merge_prompt:
        content = "\n".join([system, content])
        system = ""

    request_input_object = deepcopy(cf.request_input_template)
    request_input_object["custom_id"] = id
    request_input_object["body"]["messages"][0]["content"] = system
    request_input_object["body"]["messages"][1]["content"] = content

    lines.append(request_input_object)

with open(cf.pan15_batch_path, encoding="utf8", mode='w') as f:
    for line in lines:
        f.write(json.dumps(line, ensure_ascii=False) + "\n")


print(f'\nFile \"{cf.pan15_batch_path}\" written.')
