# Supplementary material for: On the emergent capabilities of ChatGPT 4 to estimate personality traits
Source: Front Artif Intell. 2025 Feb 13;8:1484260. doi: 10.3389/frai.2025.1484260 (PMC11865037; doi:10.3389/frai.2025.1484260)
Supplement: Supplementary file 1 [file Data_Sheet_1.ZIP › code/chatgpt_scores_summary.py]

import json
import os
import csv
import argparse

from datetime import datetime

import chatgpt_config as cf

FIVE = 5

batch_name_prefix = "batch_"
task_name_prefix = "task_"

filenames = list()

# If true, recomputes scores files, for extra certainty
ensure_scores = True
datasets = ["essays", "pan15"]

parser = argparse.ArgumentParser(description='Create a summary of batch output files')
parser.add_argument('-d', '--dataset', required=False, default=None, choices=datasets,
                    help=f'Dataset to be included in the summary, value in {datasets} (default: None == all of them)')
parser.add_argument('-m', '--mode', choices=["qnorm", "mean", "raw", "zero"], default="raw",
                    help=f'Mode used to process data, one in {["qnorm", "mean", "raw"]}')
parser.add_argument('-c', '--confidence', const=0.0, default=None, action='store', nargs='?', type=float,
                    help="Confidence measures are included in input file (to be considered with an optional threshold)")
parser.add_argument('-r', '--rmse', action="store_true",
                    help="RMSE metric in data processing")
parser.add_argument('-b', '--bc', action="store_true",
                    help="Apply bias-correction (see article)")
parser.add_argument('-t', '--tasks', action="store_true",
                    help="Include task files")
parser.add_argument('-s', '--statistics', action="store_true",
                    help="Create a summary with full statistics instead of just scores")
parser.add_argument('-f', '--full', action="store_true",
                    help="Consider only full dataset measures")

args = parser.parse_args()
assert not args.rmse or args.mode == "raw", "RMSE metric is compatible with raw scores only"
assert not args.bc or args.mode == "raw", "Bias-correction can be applied to raw scores only"

for filename in sorted(os.listdir(cf.output_path)):
    path = os.path.join(cf.output_path, filename)
    if os.path.isfile(path):
        filename_split = os.path.splitext(filename)
        if filename_split[1] == '.json' and filename_split[0].startswith(batch_name_prefix):
            filenames.append(filename)
        elif args.tasks and filename_split[1] == '.json' and filename_split[0].startswith(task_name_prefix):
            filenames.append(filename)

print(f'{len(filenames)} files are being considered')

rows = list()

# Collect job descriptions
for filename in filenames:
    row = dict()
    with open(f"{cf.output_path}/{filename}", encoding="utf8", mode='r') as json_file:
        job_json = json.load(json_file)

        row["id"] = job_json["id"]
        if batch_name_prefix in filename:
            row["created_at"] = datetime.utcfromtimestamp(job_json["created_at"]).strftime('%Y-%m-%d %H:%M:%S')
        else:
            row["created_at"] = datetime.strptime(job_json["created_at"], "%Y%m%d_%H%M%S").strftime('%Y-%m-%d %H:%M:%S')
        row["description"] = job_json["metadata"]["description"]

        rows.append(row)

rows = sorted(rows, key=lambda r: r["created_at"], reverse=True)

summary_rows = list()

mode = args.mode + "_"
r_flag = ""
if args.bc:
    mode += "bc_"
    r_flag += " -b"
if args.rmse:
    mode += "rmse_"
    r_flag += " -r"

if args.confidence is not None:
    conf = f"c{args.confidence}_"
else:
    conf = ""

scores_path = cf.scores_path
if args.confidence is not None:
    scores_path = f"{scores_path}/{cf.confidence_path}"

# Collect scores statistics
for row in rows:
    job_id = row["id"]
    description = row["description"]

    if args.dataset is not None and not args.dataset in description:
        continue

    if args.confidence is not None and not "confidence" in description:
        continue

    if args.confidence is None and "confidence" in description:
        continue

    if args.full and "full" not in description:
        continue

    if args.full and "full" not in description:
        continue

    output_file = f"{cf.output_path}/output_file_{job_id}.jsonl"
    scores_file = ""
    if "essays" in description:
        scores_file = f"{scores_path}/essays-source_chatgpt_{conf}{mode}scores_{job_id}.csv"
        if ensure_scores and os.path.exists(output_file):
            if not os.path.isfile(scores_file) or os.path.getmtime(output_file) > os.path.getmtime(scores_file):
                if args.confidence is not None:
                    os.system(
                        f"python chatgpt_essays_parse_output_file.py -m {args.mode} -i {output_file} {r_flag} -c {args.confidence}")
                else:
                    os.system(f"python chatgpt_essays_parse_output_file.py -m {args.mode} -i {output_file} {r_flag}")
    elif "pan15" in description:
        scores_file = f"{scores_path}/pan15_chatgpt_{conf}{mode}scores_{job_id}.csv"
        if ensure_scores and os.path.exists(output_file):
            if not os.path.isfile(scores_file) or os.path.getmtime(output_file) > os.path.getmtime(scores_file):
                if args.confidence is not None:
                    os.system(
                        f"python chatgpt_pan15_parse_output_file.py -m {args.mode} -i {output_file} {r_flag} -c {args.confidence}")
                else:
                    os.system(f"python chatgpt_pan15_parse_output_file.py -m {args.mode} -i {output_file} {r_flag}")
    else:
        raise ValueError(f"Unknown description: {description}")

    if args.statistics:
        if os.path.exists(scores_file):
            with open(scores_file) as f:
                csvFile = csv.reader(f)
                statistics = list(csvFile)[-4:]
                row['statistics'] = statistics
            summary_rows.append(row)
    else:
        if os.path.exists(scores_file):
            with open(scores_file) as f:
                csvFile = csv.reader(f)
                statistics = list(csvFile)[-1]
                # Discard id and fingerprint
                statistics = statistics[2 + FIVE * 2:]
                for i, label in enumerate(cf.extra_columns):
                    row[label] = statistics[i]
            summary_rows.append(row)
        else:
            for label in cf.extra_columns:
                row[label] = ""
            summary_rows.append(row)

prefix = ""
if args.dataset is not None:
    prefix = args.dataset + "_"

if args.statistics:
    summary_path = f"{scores_path}/{prefix}statistics_{conf}{mode}summary.csv"
else:
    summary_path = f"{scores_path}/{prefix}scores_{conf}{mode}summary.csv"

summary_rows = sorted(summary_rows, key=lambda r: r["description"] + r["created_at"])

print(f'{len(summary_rows)} files are being summarized')

with open(summary_path, encoding="utf8", mode='w', newline='') as csv_file:
    csv_writer = csv.writer(csv_file, delimiter=',', quotechar='"', quoting=csv.QUOTE_MINIMAL)
    if args.statistics:
        if args.confidence is not None:
            csv_writer.writerow(["id", "created_at",
                                 "description"] + cf.big_five_labels + cf.big_five_in_dataset + cf.extra_columns + cf.confidence_columns)
        else:
            csv_writer.writerow(
                ["id", "created_at", "description"] + cf.big_five_labels + cf.big_five_in_dataset + cf.extra_columns)
        for row in summary_rows:
            csv_writer.writerow(
                [row["id"], row["created_at"], row["description"]] + [""] * (FIVE * 2))
            if "statistics" in row:
                for stat_row in row["statistics"]:
                    csv_writer.writerow([""] + stat_row)

    else:
        csv_writer.writerow(["id", "created_at", "description"] + cf.extra_columns)
        for row in summary_rows:
            csv_writer.writerow(
                [row["id"], row["created_at"], row["description"]] + [row[label] for label in cf.extra_columns])

print(f'\nFile \"{summary_path}\" written\n')
