# Supplementary material for: On the emergent capabilities of ChatGPT 4 to estimate personality traits
Source: Front Artif Intell. 2025 Feb 13;8:1484260. doi: 10.3389/frai.2025.1484260 (PMC11865037; doi:10.3389/frai.2025.1484260)
Supplement: Supplementary file 1 [file Data_Sheet_1.ZIP › code/chatgpt_task_manager.py]

import argparse
import json

from tqdm import tqdm

import chatgpt_config as cf
from chatgpt_utils import generate_timestamp

from openai import OpenAI


# Your API keys will be here, in json format
api_keys_path = "api_keys.json"

parser = argparse.ArgumentParser(description='Manage OpenAI requests from an input .jsonl file')
parser.add_argument('-i', '--input', required=True,
                    help='Path to input file (either .jsonl or batch object)')
parser.add_argument('-r', '--repeat', default=1, type=int,
                    help='Path to input file (either .jsonl or batch object)')


def run(client, requests, input_file):
    timestamp = generate_timestamp()
    output_file_path = f"{cf.output_path}/output_file_task_{timestamp}.jsonl"
    task_id = f"task_{timestamp}"
    task_file_path = f"{cf.output_path}/{task_id}.json"

    print(f"\nTask: \"{task_id}\"")
    print(f"Input file: {input_file}")
    print(f"Task file: {task_file_path}")
    print(f"Output file: {output_file_path}")
    print()

    task = dict()
    task["id"] = task_id
    task["created_at"] = timestamp
    task["metadata"] = dict()
    task["metadata"]["description"] = input_file

    with open(task_file_path, encoding="utf8", mode='w') as f:
        json_task = json.dumps(task)
        f.write(json_task + "\n")
        f.flush()

    prompt_token_count = 0
    completion_token_count = 0

    for request in tqdm(requests):
        json_request = json.loads(request)

        custom_id = json_request.get('custom_id')
        body = json_request.get('body')

        response = dict()
        response_body = client.chat.completions.create(**body)

        response['custom_id'] = custom_id

        response['response'] = dict()
        response['response']['body'] = json.loads(response_body.json())

        prompt_token_count += response_body.usage.prompt_tokens
        completion_token_count += response_body.usage.completion_tokens

        with open(output_file_path, encoding="utf8", mode='a') as f:
            json_object = json.dumps(response)
            f.write(json_object + "\n")
            f.flush()

    print(f"\nCompleted. Prompt tokens: {prompt_token_count} - Completion tokens: {completion_token_count}")


args = parser.parse_args()
if args.repeat < 1:
    raise argparse.ArgumentTypeError("Minimum repeat value is 1")


with open(api_keys_path, encoding="utf8", mode='r') as json_file:
    api_keys = json.load(json_file)

client = OpenAI(**api_keys)

with open(args.input, encoding="utf8", mode='r') as file:
    requests = [line.rstrip() for line in file]

for r in range(args.repeat):
    if args.repeat > 1:
        print(f"\nRun {r + 1} of {args.repeat}")

    run(client, requests, args.input)

print("\nAll done.")
