# Supplementary material for: On the emergent capabilities of ChatGPT 4 to estimate personality traits
Source: Front Artif Intell. 2025 Feb 13;8:1484260. doi: 10.3389/frai.2025.1484260 (PMC11865037; doi:10.3389/frai.2025.1484260)
Supplement: Supplementary file 1 [file Data_Sheet_1.ZIP › code/chatgpt_utils.py]

import numpy as np
import datetime

import chatgpt_config as cf

import matplotlib.pyplot as plt

FIVE = len(cf.big_five_labels)

histograms = False
plt_histograms = True
savefigs = False

vmin = 0
vmax = 216  # magic number for essays, awful but effective
# vmax = 36  # magic number for pan15, awful but effective

bins = [-0.5, -0.4, -0.3, -0.2, -0.1, 0., 0.1, 0.2, 0.3, 0.4, 0.5]
bbins = [0, 1]


def histogram2d(measures1, measures2):
    bins1 = bins
    if measures2.min() == 0.0 and measures2.max() == 1.0:
        bins2 = bbins
    else:
        bins2 = bins

    histogram = np.zeros((len(bins1), len(bins2)), dtype=int)
    for i in range(len(bins1)):
        for j in range(len(bins2)):
            histogram[i, j] = np.sum(np.logical_and(measures1 == bins1[i], measures2 == bins2[j]))

    return histogram


def plot_histograms(measures1, measures2, index):
    for l in range(FIVE):
        print(f"\n* {cf.big_five_labels[l]}")
        print(f"Values: {bins}")

        h2d = histogram2d(measures1[index[:, l], l], measures2[index[:, l], l])

        print(f"Measure1: {np.sum(h2d, axis=1)}")
        print(f"Measure2: {np.sum(h2d, axis=0)}")

        # Show predicted values on axis 0 (y)
        # Show values as increasing upwards
        h2d = np.flip(h2d, axis=0)
        print(f"Histogram2D (Measure1 -> Y, Measure2 -> X):\n{h2d}")
        print(f"Items: {np.sum(h2d)}")

        if plt_histograms:
            if measures2.min() == 0.0 and measures2.max() == 1.0:
                # It's binary, graphical plotting not supported
                return

            plt.matshow(h2d, vmin=vmin, vmax=vmax)
            plt.title(f"{cf.big_five_labels[l]}")
            plt.xlabel("Actual")
            plt.ylabel("Predicted")
            plt.gca().xaxis.tick_bottom()
            plt.xticks(np.arange(0, 11), bins)
            plt.yticks(np.arange(0, 11), reversed(bins))
            if savefigs:
                plt.savefig(f"{cf.big_five_labels[l]}.svg")
            plt.show()


def generate_timestamp():
    return datetime.datetime.now().strftime("%Y%m%d_%H%M%S")


modes = ['raw', 'mean', 'qnorm', 'zero']


def vectorize_select(func, measure, index):
    if len(measure.shape) == 1:
        return func(measure[index])
    else:
        return np.array([func(measure[index[:, l], l]) for l in range(measure.shape[-1])])


def compute_statistics(ids, scores, mode='raw', rmse=False, bc=False, confidence=None):
    assert mode in modes, f"mode must be one of {modes}"

    # Discard fingerprints
    scores_list = [scores[id][1:] for id in ids]

    measures1 = np.array([score[:FIVE] for score in scores_list], dtype=np.float32)
    measures2 = np.array([score[FIVE:2 * FIVE] for score in scores_list], dtype=np.float32)

    if confidence is None:
        conf = np.zeros_like(measures1)
        index = np.full_like(measures1, True, dtype=bool)
    else:
        conf = np.array([score[2 * FIVE:] for score in scores_list], dtype=np.float32)
        index = conf >= confidence

    items_count = np.sum(index, axis=0)

    if bc:
        conf_means = vectorize_select(np.mean, conf, index)
        measures1 += 0.5
        conf_measures1_rhos = correlation(conf, measures1, index)
        measures1 *= 1 - conf_measures1_rhos * (conf - conf_means)
        measures1 -= 0.5

    measures1_means = vectorize_select(np.mean, measures1, index)
    measures2_means = vectorize_select(np.mean, measures2, index)

    measures1_stds = vectorize_select(np.std, measures1, index)
    measures2_stds = vectorize_select(np.std, measures2, index)

    conf_means = vectorize_select(np.mean, conf, index)
    conf_stds = vectorize_select(np.std, conf, index)

    thresholds1 = np.zeros((FIVE,))
    thresholds2 = np.zeros((FIVE,))
    if mode == 'qnorm':
        for l in range(FIVE):
            thresholds1[l], thresholds2[l] = find_qnorm_thresholds(measures1[index[:, l], l], measures2[index[:, l], l])
    elif mode == 'mean':
        thresholds1 = vectorize_select(np.mean, measures1, index)
        thresholds2 = vectorize_select(np.mean, measures2, index)
    elif mode == 'zero':
        thresholds1 = np.zeros_like(measures1_means)
        thresholds2 = np.zeros_like(measures2_means)
    elif mode == 'raw':
        if measures1.min() == 0.0 and measures1.max() == 1.0:
            thresholds1 += 0.5
        if measures2.min() == 0.0 and measures2.max() == 1.0:
            thresholds2 += 0.5

    if rmse:
        metric = "rmse"

        deltas = measures1 - measures2
        squared_errors = np.square(deltas)

        column_metrics = 1 - np.sqrt(vectorize_select(np.mean, squared_errors, index))
        row_metrics = 1 - np.sqrt(np.mean(squared_errors, axis=1))
        overall_metrics = np.mean(column_metrics)

        measures_rhos = correlation(measures1, measures2, index)
        conf_deltas_rhos = correlation(conf, deltas, index)

    else:
        metric = "accuracy"

        binaries1 = np.where(measures1 >= thresholds1, 1, 0)
        binaries2 = np.where(measures2 >= thresholds2, 1, 0)
        deltas = binaries1 - binaries2

        matches = 1 - np.square(deltas)

        column_metrics = vectorize_select(np.mean, matches, index)
        row_metrics = np.mean(matches, axis=1)
        overall_metrics = np.mean(column_metrics)

        measures_rhos = phi(binaries1, binaries2, index)
        conf_deltas_rhos = correlation(conf, deltas, index)

    overall_conf_mean = np.mean(conf_means)
    overall_conf_var = np.var(conf_means)

    # Update scores (as side effect)
    for i, id in enumerate(ids):
        scores[id] = scores[id][:2 * FIVE + 1] + list(deltas[i]) + [row_metrics[i]] + scores[id][2 * FIVE + 1:]

    if histograms:
        if bc:
            measures1 = np.round(measures1, decimals=1)
        plot_histograms(measures1, measures2, index)

    return (
        ["", "mean"] + list(measures1_means) + list(measures2_means) + [""] * (FIVE + 1) + list(
            conf_means) + [overall_conf_mean],
        ["", "std"] + list(measures1_stds) + list(measures2_stds) + [""] * (FIVE + 1) + list(conf_stds) + [
            overall_conf_var],
        ["", "correlation"] + [""] * FIVE * 2 + list(measures_rhos) + [""] + list(conf_deltas_rhos),
        ["", f"threshold/{metric}/items"] + list(thresholds1) + list(thresholds2) + list(column_metrics) + [
            overall_metrics] + list(
            items_count))


def find_qnorm_thresholds(measure1, measure2, fine_tune=True):
    if measure2.min() == 0.0 and measure2.max() == 1.0:
        threshold2 = 0.5
    else:
        threshold2 = np.median(measure2)

    if measure1.min() == 0.0 and measure1.max() == 1.0:
        threshold1 = 0.5
    else:
        qnorm2 = np.mean(measure2 >= threshold2)

        threshold1 = None
        min_difference = float('inf')

        # Try different thresholds
        values = [(v - 5) / 10 for v in range(11)]
        for alt_threshold in values:
            qnorm1 = np.mean(measure1 >= alt_threshold)
            difference = abs(qnorm1 - qnorm2)

            if difference < min_difference:
                threshold1 = alt_threshold
                min_difference = difference

        if fine_tune:
            # Find which of the two legitimate approximations to qnorm2 yields the best accuracy
            acc1 = np.mean(np.where(measure1 >= threshold1, 1, 0) == np.where(measure2 >= threshold2, 1, 0))
            qnorm1 = np.mean(measure1 >= threshold1)
            if qnorm1 > qnorm2:
                alt_threshold = threshold1 + 0.1
            else:
                alt_threshold = threshold1 - 0.1
            acc2 = np.mean(np.where(measure1 >= alt_threshold, 1, 0) == np.where(measure2 >= threshold2, 1, 0))
            qnorm1 = np.mean(measure1 >= alt_threshold)

            if acc2 > acc1 and qnorm1 > 0.0:
                threshold1 = alt_threshold

    return threshold1, threshold2


def correlation(measures1, measures2, index):
    # Pearson's
    # see https://en.wikipedia.org/wiki/Pearson_correlation_coefficient

    if np.all(measures1 == 0):
        return np.zeros_like(measures1[0])

    measures1_means = vectorize_select(np.mean, measures1, index)
    measures2_means = vectorize_select(np.mean, measures2, index)

    measures1_std = vectorize_select(np.std, measures1, index)
    measures2_std = vectorize_select(np.std, measures2, index)

    covariance = vectorize_select(np.mean, (measures1 - measures1_means) * (measures2 - measures2_means), index)

    corr = covariance / (measures1_std * measures2_std)

    return corr


def point_biserial(measures, binaries, index):
    # See https://en.wikipedia.org/wiki/Point-biserial_correlation_coefficient

    if np.all(measures == 0):
        return np.zeros_like(measures[0])

    n_0 = vectorize_select(np.sum, binaries == 0, index)
    n_1 = vectorize_select(np.sum, binaries == 1, index)
    n = n_0 + n_1

    m_0 = vectorize_select(np.mean, measures, np.logical_and(index, binaries == 0))
    m_1 = vectorize_select(np.mean, measures, np.logical_and(index, binaries == 1))

    std = vectorize_select(np.std, measures, index)

    corr = ((m_1 - m_0) / std) * np.sqrt((n_0 * n_1) / (n + n))

    return corr


def phi(binaries1, binaries2, index):
    # See https://en.wikipedia.org/wiki/Phi_coefficient

    if np.all(binaries1 == 0):
        return np.zeros_like(binaries1[0])

    n_11 = vectorize_select(np.sum, np.logical_and(binaries1 == 1, binaries2 == 1), index)
    n_10 = vectorize_select(np.sum, np.logical_and(binaries1 == 1, binaries2 == 0), index)
    n_01 = vectorize_select(np.sum, np.logical_and(binaries1 == 0, binaries2 == 1), index)
    n_00 = vectorize_select(np.sum, np.logical_and(binaries1 == 0, binaries2 == 0), index)

    # Casting is required to avoid multiplications overflow
    n_11 = n_11.astype(np.int64)
    n_10 = n_10.astype(np.int64)
    n_01 = n_01.astype(np.int64)
    n_00 = n_00.astype(np.int64)

    n_1_ = n_11 + n_10
    n_0_ = n_01 + n_00
    n__1 = n_11 + n_01
    n__0 = n_10 + n_00

    corr = (n_11 * n_00 - n_10 * n_01) / np.sqrt(n_1_ * n_0_ * n__1 * n__0)

    return corr
