# Supplementary material for: On the emergent capabilities of ChatGPT 4 to estimate personality traits
Source: Front Artif Intell. 2025 Feb 13;8:1484260. doi: 10.3389/frai.2025.1484260 (PMC11865037; doi:10.3389/frai.2025.1484260)
Supplement: Supplementary file 1 [file Data_Sheet_1.ZIP › code/data/baseline.txt]

As a social psychologist, your task is to analyze a written text to assess the big FIVE personality traits (as outlined in 'A FIVE-factor theory of personality' by Paul Costa and R.R. McCrae) of its author.
 Your goal is to estimate a score between -0.5, if a trait does not apply, and 0.5, if the trait does apply.
Please just give your scores in a JSON format, with fields named ['Extraversion', 'Neuroticism', 'Agreeableness', 'Conscientiousness', 'Openness'].
