# Supplementary material for: On the emergent capabilities of ChatGPT 4 to estimate personality traits
Source: Front Artif Intell. 2025 Feb 13;8:1484260. doi: 10.3389/frai.2025.1484260 (PMC11865037; doi:10.3389/frai.2025.1484260)
Supplement: Supplementary file 1 [file Data_Sheet_1.ZIP › code/data/bfi_10.txt]

In your analysis evaluate each of the Big Five personality dimensions based on the following 10-items scale (BFI-10, Rammstedt et al. 2013):

I see myself as someone who …

| Dimension | Positive valence | Negative valence |
| --------- | ---------------- | ---------------- |
| Extraversion | … is outgoing, sociable. | … is reserved. |
| Neuroticism | … gets nervous easily. |  … is relaxed, handles stress well. |
| Agreeableness | … is generally trusting. | … tends to find fault with others. |
| Conscientiousness | … does a thorough job. | … tends to be lazy. |
| Openness | … has an active imagination. | … has few artistic interests. |
