# Supplementary material for: On the emergent capabilities of ChatGPT 4 to estimate personality traits
Source: Front Artif Intell. 2025 Feb 13;8:1484260. doi: 10.3389/frai.2025.1484260 (PMC11865037; doi:10.3389/frai.2025.1484260)
Supplement: Supplementary file 1 [file Data_Sheet_1.ZIP › code/data/bfi_44.txt]

In your analysis evaluate each of the Big Five personality dimensions based on the following 44-items scale (BFI-44, Oliver & Srivastava, 1999):

I see myself as someone who …

| Dimension | Low | High |
| --------- | ---------------- | ---------------- |
| Extraversion | … is reserved. … tends to be quiet. … is sometimes shy, inhibited. | … is talkative. … is full of energy. … generates a lot of enthusiasm. … has an assertive personality. … is outgoing, sociable. |
| Neuroticism | … is relaxed, handles stress well. … is emotionally stable, not easily upset. … remains calm in tense situations. | … is depressed, blue. … can be tense. … worries a lot. … can be moody. … gets nervous easily. |
| Agreeableness | … tends to find fault with others. … starts quarrels with others. … can be cold and aloof. …  is sometimes rude to others. | … is helpful and unselfish with others. … has a forgiving nature. … is generally trusting. … is considerate and kind to almost everyone. … likes to cooperate with others. |
| Conscientiousness | … can be somewhat careless. … tends to be disorganized. … tends to be lazy. … is easily distracted. | … does a thorough job. … is a reliable worker. … perseveres until the task is finished. … does things efficiently. … makes plans and follows through with them. |
| Openness | … prefers work that is routine. … has few artistic interests. | … is original, comes up with new ideas. … is curious about many different things. … is ingenious, a deep thinker. … has an active imagination. … is inventive. … values artistic, aesthetic experiences. … likes to reflect, play with ideas. … is sophisticated in art, music, or literature |
