# Supplementary material for: On the emergent capabilities of ChatGPT 4 to estimate personality traits
Source: Front Artif Intell. 2025 Feb 13;8:1484260. doi: 10.3389/frai.2025.1484260 (PMC11865037; doi:10.3389/frai.2025.1484260)
Supplement: Supplementary file 1 [file Data_Sheet_1.ZIP › code/data/factor_markers_Goldberg.txt]

In your analysis consider the following most prevalent factor markers of each trait:

| Trait | Positive Valence | Negative Valence |
|-------|------------------|------------------|
| Extraversion | extraverted, energetic, talkative, enthusiastic, bold, active, spontaneous, assertive, adventurous, sociable | introverted, unenergetic, silent, unenthusiastic, timid, inactive, inhibited, unassertive, unadventurous, unsociable |
| Neuroticism | angry, tense, nervous, envious, unstable, discontented, insecure, emotional, guilt-ridden, moody | calm, relaxed, at ease, not envious, stable, contented, secure, unemotional, guilt-free, steady |
| Agreeableness | warm, kind, cooperative, unselfish, polite, agreeable, trustful, generous, flexible, fair | cold, unkind, uncooperative, selfish, rude, disagreeable, distrustful, stingy, inflexible, unfair |
| Conscientiousness | organized, responsible, reliable, conscientious, practical, thorough, hardworking, thrifty, cautious | disorganized, irresponsible, undependable, negligent, impractical, careless, lazy, extravagant, rash |
| Openness | intelligent, perceptive, analytical, reflective, curious, imaginative, creative, cultured, refined, sophisticated | unintelligent, imperceptive, unanalytical, unreflective, uninquisitive, unimaginative, uncreative, uncultured, unrefined, unsophisticated |
