# Supplementary material for: On the emergent capabilities of ChatGPT 4 to estimate personality traits
Source: Front Artif Intell. 2025 Feb 13;8:1484260. doi: 10.3389/frai.2025.1484260 (PMC11865037; doi:10.3389/frai.2025.1484260)
Supplement: Supplementary file 1 [file Data_Sheet_1.ZIP › code/data/profile_facets_v3.txt]

In your analysis, assess the Big Five personality traits based on the following six-facets descriptions of each:

Extraversion
Kindness: cordiality and affection in interpersonal relationships.
Gregarism: The pleasure of being in company and the tendency to socialize.
Assertiveness: The tendency to express oneself confidently and take the initiative.
Activity: The degree of energy and dynamism in daily activities.
Excitement: The search for stimulation and openness to exciting experiences.
Positive emotions: The tendency to experience and express positive emotions.

Neuroticism
Anxiety: The tendency to experience feelings of tension and fear.
Anger: The tendency to feel angry or irritable.
Depression: The tendency to feel sad, unmotivated or hopeless.
Embarrassment: The ease of feeling uncomfortable or embarrassed.
Impulsivity: The tendency to act on emotional impulses without thinking about the consequences.
Vulnerability: The difficulty in coping with stress and pressure.

Agreeableness
Trust: The tendency to view others as well-meaning and trustworthy.
Righteousness: Honesty and openness in interpersonal relationships.
Altruism: The willingness to be helpful and caring towards others.
Collaboration: The tendency to avoid conflict and be cooperative.
Modesty: The tendency not to put oneself or one's achievements in the foreground.
Empathy: The ability to have compassion and understand the feelings of others.

Conscientiousness
Competence: Effectiveness in organizing and completing tasks.
Order: The preference for a well-organized and systematic environment.
Sense of duty: A sense of responsibility and seriousness in keeping commitments and promises.
Striving for success: The focus on achieving goals and personal improvement.
Self-discipline: The ability to initiate and persevere with tasks, even when they are difficult or boring.
Prudence: The tendency to think about the consequences before acting; caution.

Openness
Fantasy (imagination): The predisposition to imagine scenarios and worlds beyond concrete reality.
Esthetics: The appreciation of art and beauty.
Feelings: Emotional availability and openness to one's own feelings.
Initiative: The tendency to experiment, explore new activities and break the routine.
Ideas: Intellectual curiosity and openness to new ideas.
Values: The willingness to re-evaluate social, political and religious values.
