# Supplementary material for: On the emergent capabilities of ChatGPT 4 to estimate personality traits
Source: Front Artif Intell. 2025 Feb 13;8:1484260. doi: 10.3389/frai.2025.1484260 (PMC11865037; doi:10.3389/frai.2025.1484260)
Supplement: Supplementary file 1 [file Data_Sheet_1.ZIP › code/data/subjective_coding_Ames_Bianchi.txt]

In your analysis consider the following most prevalent words of each trait (according to 'The Agreeableness Asymmetry in First Impressions' by Daniel R. Ames and Emily C. Bianchi):

| Dimension | Positive valence | Negative valence |
| --------- | ---------------- | ---------------- |
| Extraversion | Outgoing, happy, fun, loud, likes to be the center of attention | Quiet, shy, keeps to himself or herself |
| Neuroticism | Emotional, fretful, unstable |  Calm, stable, laid-back, not easily excited or worked up |
| Agreeableness | Friendly, warm, nice, easy to get along with | Aggressive, unfriendly, arrogant, unpleasant, difficult to get along with |
| Conscientiousness | Pays attention to detail, punctual, professional, organized | Disorganized, careless, unreliable |
| Openness |Smart, creative and intellectual, eager to try and learn new things | Dull, uninterested, dumb |
