# Supplementary material for: On the emergent capabilities of ChatGPT 4 to estimate personality traits
Source: Front Artif Intell. 2025 Feb 13;8:1484260. doi: 10.3389/frai.2025.1484260 (PMC11865037; doi:10.3389/frai.2025.1484260)
Supplement: Supplementary file 1 [file Data_Sheet_1.ZIP › code/dataset_utils.py]

import os
import xml.etree.ElementTree as ET
import csv

import chatgpt_config as cf


def parse_truth_file(truth_file, ground_truth=None):
    with open(truth_file, mode='r') as f:
        lines = [line.rstrip().split(":::") for line in f]

    if not ground_truth:
        ground_truth= dict()

    for line in lines:
        content = dict()
        ground_truth[line[0]] = content
        content["gender"] = line[1]
        content["age_group"] = line[2]
        content["cEXT"] = float(line[3])
        content["cNEU"] = -float(line[4])
        content["cAGR"] = float(line[5])
        content["cCON"] = float(line[6])
        content["cOPN"] = float(line[7])

    return ground_truth


def parse_xml_file(xml_file):
    tree = ET.parse(xml_file)
    root = tree.getroot()

    id = root.attrib["id"]

    documents = root.findall("document")
    text_chunks = list()
    for document in documents:
        text_chunks.append(document.text)

    return id, text_chunks

def load_pan15_dataset(cut=None):
    # load training set
    ground_truth = parse_truth_file(os.path.join(cf.pan15_training_dataset_path, "truth.txt"))
    for filename in sorted(os.listdir(cf.pan15_training_dataset_path)):
        if filename.endswith(".xml"):
            id, text_chunks = parse_xml_file(os.path.join(cf.pan15_training_dataset_path, filename))
            if cut is not None:
                text_chunks = text_chunks[:cut]
            ground_truth[id]["text_chunks"] = text_chunks

    # load test set
    parse_truth_file(os.path.join(cf.pan15_test_dataset_path, "truth.txt"), ground_truth=ground_truth)
    for filename in sorted(os.listdir(cf.pan15_test_dataset_path)):
        if filename.endswith(".xml"):
            id, text_chunks = parse_xml_file(os.path.join(cf.pan15_test_dataset_path, filename))
            if cut is not None:
                text_chunks = text_chunks[:cut]
            ground_truth[id]["text_chunks"] = text_chunks

    return ground_truth


if __name__ == '__main__':
    ground_truth = parse_truth_file(os.path.join(cf.pan15_training_dataset_path, "truth.txt"))
    parse_truth_file(os.path.join(cf.pan15_test_dataset_path, "truth.txt"), ground_truth=ground_truth)

    dataset = load_pan15_dataset()
    for id in dataset:
        ground_truth[id]["chunks_len"] = len(dataset[id]["text_chunks"])

    columns = ["gender", "age_group", "chunks_len"] + cf.big_five_in_dataset

    truth_csv_path = f"{cf.data_path}/pan15_truth.csv"
    with open(truth_csv_path, encoding="utf8", mode='w', newline='') as csv_file:
        csv_writer = csv.writer(csv_file, delimiter=',', quotechar='"', quoting=csv.QUOTE_MINIMAL)
        csv_writer.writerow(["id"] + columns)
        for id in sorted(ground_truth.keys()):
            csv_writer.writerow([id] + [ground_truth[id][label] for label in columns])

    print(f'\nFile \"{truth_csv_path}\" written\n')
