# Supplementary material for: On the emergent capabilities of ChatGPT 4 to estimate personality traits
Source: Front Artif Intell. 2025 Feb 13;8:1484260. doi: 10.3389/frai.2025.1484260 (PMC11865037; doi:10.3389/frai.2025.1484260)
Supplement: Supplementary file 1 [file Data_Sheet_1.ZIP › code/README.md]

# On the Emergent Capabilities of ChatGPT 4 to Estimate Personality Traits
### *Supplementary Material: data + source code*

### Marco Piastra   
> Department of Industrial, Computer and Biomedical Engineering, University of Pavia, Pavia, Italy  
### Patrizia Catellani  
> Department of Psychology, Catholic University of the Sacred Heart, Milan, Italy

&copy; [marco.piastra@unipv.it](mailto:marco.piastra@unipv.it) - All rights reserved

## 0. Obtaining Datasets

### 0.1 essays dataset
The full dataset can be requested to [James W. Pennebaker](https://liberalarts.utexas.edu/psychology/faculty/pennebak)

>The article text outlines that the initial dataset file has undergone pre-processing to yield normalized raw scores.
Once proof of access permission from the owner of the essays dataset is provided, the Excel file used for pre-processing
can be acquired from [marco.piastra@unipv.it](mailto:marco.piastra@unipv.it).

### 0.2 pan15 dataset
The full dataset can be obtained from the web site [Author Profiling 2015](https://pan.webis.de/clef15/pan15-web/author-profiling.html).

## 1. OpenAI Platform
To fully carry out the experiments detailed below, you need to have an account with the OpenAI platform,
preferably at Tier 3, but at least at Tier 2. 

> Please refer to this <a href="https://platform.openai.com/docs/guides/rate-limits">link</a> for further details.

The API keys should be inserted in file `api_keys.json` according to the following template:
```
{
  "api_key" : "YOUR API KEY",
  "organization" : "ORGANIZATION ID (optional)",
  "project" : "PROJECT ID (optional)"
}
```

All experiments have been performed with Python 3.9 with the virtual environment described in `requirements.txt`.

## 2. Data Preparation

ChatGPT is invoked via the OpenAI Platform via the <a href="https://platform.openai.com/docs/guides/batch">batch API</a>, for cost effectiveness.

Batch mode requires preparing `.jsonl files` in proper format, which is done via the commands below.

All common parameters, including prompting strategies, need to be set in the `chagpt_config.py` file.

### 2.1 essays dataset

Batch file generation:
```
python chatgpt_essays_create_batch_file.py
```

### 2.1 pan15 dataset

Batch file generation:
```
python chatgpt_pan15_create_batch_file.py
```

## 3. Managing OpenAI Batch API

### 3.1 Create batch request
```
python chatgpt_batch_manager.py -a create [batch file].jsonl
```
Batch request descriptions will be written in the `output` folder.

### 3.2 List status of most recent batch requests
```
python chatgpt_batch_manager.py -a list 
```
### 3.4 Retrieve avaliable output files
```
python chatgpt_batch_manager.py -a retrieve 
```
This command will retrieve all available output `.jsonl` file which are not yet present in the `output` folder.

## 4. Creating Statistics Summaries

Parsing output files and creating statistich summaries can be done via the following command:
```
python chatgpt_scores_summary.py --help
usage: chatgpt_scores_summary.py [-h] [-d {essays,pan15}] [-m {qnorm,mean,raw}] [-c [CONFIDENCE]] [-r] [-b] [-t] [-s] [-f]

Create a summary of batch output files

optional arguments:
  -h, --help            show this help message and exit
  -d {essays,pan15}, --dataset {essays,pan15}
                        Dataset to be included in the summary, value in ['essays', 'pan15'] (default: None == all of them)
  -m {qnorm,mean,raw}, --mode {qnorm,mean,raw}
                        Mode used to process data, one in ['qnorm', 'mean', 'raw']
  -c [CONFIDENCE], --confidence [CONFIDENCE]
                        Confidence measures are included in input file (to be considered with an optional threshold)
  -r, --rmse            RMSE metric in data processing
  -b, --bc              Apply bias-correction (see article)
  -s, --statistics      Create a summary with full statistics instead of just scores
  -f, --full            Consider only full dataset measures

```

# Disclaimer
ALL THE COMPUTER PROGRAMS AND SOFTWARE ARE PROVIDED "AS IS" WITHOUT WARRANTY 
OF ANY KIND. WE MAKE NO WARRANTIES, EXPRESS OR IMPLIED, THAT THEY ARE FREE 
OF ERROR, OR ARE CONSISTENT WITH ANY PARTICULAR STANDARD OF MERCHANTABILITY, 
OR THAT THEY WILL MEET YOUR REQUIREMENTS FOR ANY PARTICULAR APPLICATION. 
THEY SHOULD NOT BE RELIED ON FOR SOLVING A PROBLEM WHOSE INCORRECT SOLUTION 
COULD RESULT IN INJURY TO A PERSON OR LOSS OF PROPERTY. IF YOU DO USE THEM 
IN SUCH A MANNER, IT IS AT YOUR OWN RISK. THE AUTHORS AND PUBLISHER DISCLAIM 
ALL LIABILITY FOR DIRECT, INDIRECT, OR CONSEQUENTIAL DAMAGES RESULTING FROM 
YOUR USE OF THE PROGRAMS
